# Supplementary material for: The ensemble learning model is not better than the Asian modified CKD-EPI equation for glomerular filtration rate estimation in Chinese CKD patients in the external validation study
Source: BMC Nephrol. 2021 Nov 9;22:372. doi: 10.1186/s12882-021-02595-5 (PMC8579608; doi:10.1186/s12882-021-02595-5)
Supplement: Supplementary file 1 — Additional file 1. (XLS 55 kb) [file 12882_2021_2595_MOESM1_ESM.xls]

## Sheet: Sheet1
				normalization				hidden layer 1				hidden layer 2				output layer			anti-normalization
Serum Creatinine	Age	Gender(male=1,femal=0)					input		output		input		output		input		output
1.14253	80	0		SC after normalization		neuron 1	-1.30983		-0.864233		-4.50647		-0.999756		-0.322802		-0.322802		60.439
				-0.317688		neuron 2	7.6618		1		-8.94401		-1
						neuron 3	-2.2431		-0.977724		11.327		1
estimated GFR				Age after normalization		neuron 4	-1.18155		-0.827939		0.830143		0.680553
60.439				1.62417		neuron 5	1.05829		0.785007		-0.376459		-0.359628
						neuron 6	-2.17706		-0.974619		2.39919		0.983648
				sex
				0
				parameters for normalization					weights from hidden 1 to hidden 2 layer								parameters for anti-normalization
				SC mean	1.7057				0.379504	-0.0977287	-1.96387	-2.19433	-2.78322	-3.14553	5.11696		GFR mean	69.9739
				SC std	1.77269				0.242075	3.21614	-1.01504	2.97695	0.265296	-0.808848	1.66866		GFR std	29.5378
									0.243246	-4.92082	1.27287	-2.91168	-0.351053	2.94083	-0.115069
				Age mean	55.6617				-1.40282	-1.2127	0.0641153	-0.110734	0.86391	-0.228969	-1.95721
				Age std	14.9851				-3.93248	-0.887954	0.249456	-0.619382	0.834955	3.34624	0.00199857
									1.61147	2.56063	0.464583	-0.391869	0.108785	0.436419	-1.94994
				weights from input to hidden 1 layer
									weight from hidden 2 to output layer
				-0.526779	1.55277	-0.178404	0.412566
				3.95558	5.08272	3.27609	-5.06876		0.217964	1.17154	-1.14569	-1.10639	1.5931	-0.72633	-0.766741
				-0.543155	-0.797654	-1.20267	-0.132151
				8.2337	3.63212	-5.0865	-0.607653
				1.70417	2.95936	0.181179	-0.0243148
				-4.23872	-6.44215	0.00927423	-0.477949
Improving precision of glomerular filtration rate estimating model by ensemble learning
